# Supplementary material for: Genotype–Phenotype Links Between Aminoglycoside-Modifying Enzymes and Aminoglycoside MICs in Aminoglycoside-Resistant Klebsiella pneumoniae in a Southern Vietnam Tertiary Hospital
Source: Microorganisms. 2026 Feb 13;14(2):463. doi: 10.3390/microorganisms14020463 (PMC12942977; doi:10.3390/microorganisms14020463)
Supplement: Supplementary file 1 [file microorganisms-14-00463-s001.zip]

Archive with 4 entries (4 files):
- Supplementary Table S2 _ Manufacturers and catalogue numbers for key reagents and instruments for DNA extraction and ZKIR qPCR .pdf
- Supplementary Table S3_Manufacturers and catalogue numbers for key reagents and instruments for MIC determination.pdf
- Supplementary_Table S1_Complete primer sequences and cycling conditions for qPCR.pdf
- Supplementary_Table_S4_Diagnostic_Performance.pdf
